# Supplementary material for: Putative role of TMEM165 in congenital cardiomyopathies
Source: Front Mol Neurosci. 2026 Jan 9;18:1692968. doi: 10.3389/fnmol.2025.1692968 (PMC12827658; doi:10.3389/fnmol.2025.1692968)
Supplement: Supplementary file 1 [file Table_1.xlsx]

## Sheet: TABLE_CDG_GENES_DISEASES
Table 1S. Causal Genes of Congenital Disorders of Glycosylation
Causal Gene	HGNC	Protein Name	Disease	MONDO ID
ALG1	HGNC:18294	chitobiosyldiphosphodolichol beta-mannosyltransferase	ALG1-congenital disorder of glycosylation	MONDO:0012052
ALG2	HGNC:23159	ALG2 alpha-1,3/1,6-mannosyltransferase	ALG2-congenital disorder of glycosylation	MONDO:0011933
ALG3	HGNC:23056	ALG3 alpha-1,3- mannosyltransferase	ALG3-congenital disorder of glycosylation	MONDO:0010998
ALG6	HGNC:23157	ALG6 alpha-1,3-glucosyltransferase	ALG6-congenital disorder of glycosylation 1C	MONDO:0011291
ALG8	HGNC:23161	ALG8 alpha-1,3-glucosyltransferase	ALG8-congenital disorder of glycosylation	MONDO:0011969
ALG9	HGNC:15672	ALG9 alpha-1,2-mannosyltransferase	ALG9-congenital disorder of glycosylation	MONDO:0012117
ALG10	HGNC:23162	ALG10 alpha-1,2-glucosyltransferase	ALG10-congenital disorder of glycosylation	MONDO:0100589
ALG11	HGNC:32456	ALG11 alpha-1,2-mannosyltransferase	ALG11-congenital disorder of glycosylation	MONDO:0013349
ALG12	HGNC:19358	ALG12 alpha-1,6-mannosyltransferase	ALG12-congenital disorder of glycosylation	MONDO:0011783
ALG13	HGNC:30881	ALG13 UDP-N-acetylglucosaminyltransferase subunit	developmental and epileptic encephalopathy, 36	MONDO:0010472
ALG14	HGNC:28287	ALG14 UDP-N-acetylglucosaminyltransferase subunit	ALG14-congenital disorder of glycosylation	MONDO:0100559
ATP6AP1	HGNC:868	ATPase H+ transporting accessory protein 1	congenital disorder of glycosylation, type Iir	MONDO:0026765
ATP6AP2	HGNC:18305	ATPase H+ transporting accessory protein 2	congenital disorder of glycosylation, type Iir	MONDO:0026765
ATP6V0A2	HGNC:18481	ATPase H+ transporting V0 subunit a2	congenital disorder of glycosylation, type Iir	MONDO:0026765
ATP6V1A	HGNC:851	ATPase H+ transporting V1 subunit A	congenital disorder of glycosylation, type Iir	MONDO:0026765
ATP6V1E1	HGNC:857	ATPase H+ transporting V1 subunit E1	congenital disorder of glycosylation, type Iir	MONDO:0026765
B3GALT6	HGNC:17978	beta-1,3-galactosyltransferase 6	B3GALT6-congenital disorder of glycosylation	MONDO:0100586
B3GAT3	HGNC:923	beta-1,3-glucuronyltransferase 3	Larsen-like syndrome, B3GAT3 type	MONDO:0009511
B3GLCT	HGNC:20207	beta 3-glucosyltransferase	Peters plus syndrome	MONDO:0009856
B4GALT1	HGNC:924	beta-1,4-galactosyltransferase 1	B4GALT1-congenital disorder of glycosylation	MONDO:0011772
CAD	HGNC:1424	carbamoyl-phosphate synthetase 2, aspartate transcarbamylase, and dihydroorotase	developmental and epileptic encephalopathy, 50	MONDO:0014647
CAMLG	HGNC:1471	(calcium modulating ligand)	congenital disorder of glycosylation, type Iiz	MONDO:0859357
CHST14	HGNC:24464	carbohydrate sulfotransferase 14	Ehlers-Danlos syndrome, musculocontractural type 1	MONDO:0020681
CHST3	HGNC:1971	carbohydrate sulfotransferase 3	Larsen-like syndrome, B3GAT3 type	MONDO:0009511
CHSY1	HGNC:17198	chondroitin sulfate synthase 1	temtamy preaxial brachydactyly syndrome	MONDO:0011533
COG1	HGNC:6545	component of oligomeric golgi complex 1	COG1-congenital disorder of glycosylation	MONDO:0012637
COG2	HGNC:6546	component of oligomeric golgi complex 2	congenital disorder of glycosylation, type Iiq	MONDO:0054559
COG3	HGNC:18619	component of oligomeric golgi complex 3	congenital disorder of glycosylation, type Iibb	MONDO:0957820
COG4	HGNC:18620	component of oligomeric golgi complex 4	COG4-congenital disorder of glycosylation	MONDO:0013281
COG5	HGNC:14857	component of oligomeric golgi complex 5	COG5-congenital disorder of glycosylation	MONDO:0013325
COG6	HGNC:18621	component of oligomeric golgi complex 6	COG6-congenital disorder of glycosylation	MONDO:0013810
COG7	HGNC:18622	component of oligomeric golgi complex 7	COG7-congenital disorder of glycosylation	MONDO:0012118
COG8	HGNC:18623	component of oligomeric golgi complex 8	COG8-congenital disorder of glycosylation	MONDO:0012635
CRPPA	HGNC:37276	CDP-L-ribitol pyrophosphorylase A	autosomal recessive limb-girdle muscular dystrophy type 2U & muscular dystrophy-dystroglycanopathy (congenital with brain and eye anomalies), type A, 7	MONDO:0014474 & MONDO:0013835
DAG1	HGNC:2666	dystroglycan 1	autosomal recessive limb-girdle muscular dystrophy type 2P	MONDO:0013440
DDOST	HGNC:2728	dolichyl-diphosphooligosaccharide--protein glycosyltransferase non-catalytic subunit	DDOST-congenital disorder of glycosylation	MONDO:0013789
DHDDS	HGNC:20603	dehydrodolichyl diphosphate synthase subunit	congenital disorder of glycosylation, type 1bb / retinitis pigmentosa 59 & DHDDS-cogenital disorder of glycosylation	MONDO:0013468 & MONDO:1040054
DHRSX	HGNC:18399	dehydrogenase/reductase X-linked	congenital disorder of glycosylation, type 1DD	MONDO:0975846
DLL3	HGNC:2909	delta like canonical Notch ligand 3	spondylocostal dysostosis 1, autosomal recessive	MONDO:0020692
DOLK	HGNC:23406	dolichol kinase	DK1-congenital disorder of glycosylation	MONDO:0012556
DPAGT1	HGNC:2995	dolichyl-phosphate N-acetylglucosaminephosphotransferase 1	DPAGT1-congenital disorder of glycosylation	MONDO:0011964
DPM1	HGNC:3005	dolichyl-phosphate mannosyltransferase subunit 1, catalytic	congenital disorder of glycosylation type 1E	MONDO:0012123
DPM2	HGNC:3006	dolichyl-phosphate mannosyltransferase subunit 2, regulatory	congenital muscular dystrophy with intellectual disability and severe epilepsy	MONDO:0014023
DPM3	HGNC:3007	dolichyl-phosphate mannosyltransferase subunit 3, regulatory	DPM3-congenital disorder of glycosylation	MONDO:0013049
DSE	HGNC:21144	chondroitin-glucuronate 5-epimerase	Ehlers-Danlos syndrome, musculocontractural type 2	MONDO:0014236
EDEM3	HGNC:16787	ER degradation enhancing alpha-mannosidase like protein 3	congenital disorder of glycosylation, type 2v	MONDO:0030423
EXT2	HGNC:3513	exostosin glycosyltransferase 2	seizures-scoliosis-macrocephaly syndrome	MONDO:0014731
FAM20B	HGNC:23017	FAM20B glycosaminoglycan xylosylkinase	FAM20B-congenital disorder of glycosylation	MONDO:0100588
FCSK	HGNC:29500	fucose kinase	congenital disorder of glycosylation with defective fucosylation 2	MONDO:0020777
FKRP	HGNC:17997	fukutin related protein	muscular dystrophy-dystroglycanopathy (congenital with brain and eye anomalies), type A5 & muscular dystrophy-dystroglycanopathy (congenital with brain and eye anomalies), type A1 & myopathy caused by variation in FKRP	MONDO:0013157 & MONDO:0009364 & MONDO:0700066
FKTN	HGNC:3622	fukutin	autosomal recessive limb-girdle muscular dystrophy type 2M & muscular dystrophy-dystroglycanopathy (congenital with brain and eye anomalies), type A, 4 & muscular dystrophy-dystroglycanopathy (congenital without intellectual disability), type B4 & muscular dystrophy-dystroglycanopathy (congenital with brain and eye anomalies), type A1	MONDO:0012699 & MONDO:0009678 & MONDO:0013156 & MONDO:0009364
FUT8	HGNC:4019	fucosyltransferase 8	congenital disorder of glycosylation with defective fucosylation 1	MONDO:0020775
GALNT2	HGNC:4124	polypeptide N-acetylgalactosaminyltransferase 2	congenital disorder of glycosylation, type iit	MONDO:0030043
GET4	HGNC:21690	guided entry of tail-anchored proteins factor 4	congenital disorder of glycosylation, type Iiy	MONDO:0859356
GFPT1	HGNC:4241	glutamine--fructose-6-phosphate transaminase 1	congenital myasthenic syndrome 12	MONDO:0012518
GMPPB	HGNC:22932	GDP-mannose pyrophosphorylase B	muscular dystrophy-dystroglycanopathy (congenital with brain and eye anomalies), type A14 & autosomal recessive limb-girdle muscular dystrophy type 2T & muscular dystrophy-dystroglycanopathy (congenital with intellectual disability), type B14	MONDO:0014140 & MONDO:0014142 & MONDO:0014141
GNE	HGNC:23657	glucosamine (UDP-N-acetyl)-2-epimerase/N-acetylmannosamine kinase	GNE myopathy	MONDO:0011603
GPAA1	HGNC:4446	glycosylphosphatidylinositol anchor attachment 1	glycosylphosphatidylinositol biosynthesis defect 15	MONDO:0060627
HES7	HGNC:15977	hes family bHLH transcription factor 7	spondylocostal dysostosis 4, autosomal recessive	MONDO:0013366
KCTD7	HGNC:21957	potassium channel tetramerization domain containing 7	progressive myoclonic epilepsy type 3	MONDO:0012721
KRT5	HGNC:6442	keratin 5	Dowling-Degos disease 1	MONDO:0024534
LARGE1	HGNC:6511	LARGE xylosyl- and glucuronyltransferase 1	muscular dystrophy-dystroglycanopathy (congenital with brain and eye anomalies), type A1	MONDO:0009364
LFNG	HGNC:6560	LFNG O-fucosylpeptide 3-beta-N-acetylglucosaminyltransferase	spondylocostal dysostosis 3, autosomal recessive	MONDO:0012349
MAGT1	HGNC:28880	magnesium transporter 1	congenital disorder of glycosylation, type ICC	MONDO:0026729
MAN2C1	HGNC:6827	mannosidase alpha class 2C member 1	congenital disorder of deglycosylation 2	MONDO:0030770
MESP2	HGNC:29659	mesoderm posterior bHLH transcription factor 2	spondylocostal dysostosis 2, autosomal recessive	MONDO:0012097
MGAT2	HGNC:7045	alpha-1,6-mannosyl-glycoprotein 2-beta-N-acetylglucosaminyltransferase	MGAT2-congenital disorder of glycosylation	MONDO:0008908
MOGS	HGNC:24862	mannosyl-oligosaccharide glucosidase	MOGS-congenital disorder of glycosylation	MONDO:0011629
MPDU1	HGNC:7207	mannose-P-dolichol utilization defect 1	MPDU1-congenital disorder of glycosylation	MONDO:0012211
MPI	HGNC:7216	mannose phosphate isomerase	MPI-congenital disorder of glycosylation	MONDO:0011257
NUS1	HGNC:21042	NUS1 dehydrodolichyl diphosphate synthase subunit	congenital disorder of glycosylation, type IAA	MONDO:0014904
PGAP2	HGNC:17893	post-GPI attachment to proteins 2	hyperphosphatasia with intellectual disability syndrome 3	MONDO:0013628
PGAP3	HGNC:23719	post-GPI attachment to proteins phospholipase 3	hyperphosphatasia with intellectual disability syndrome 4	MONDO:0014318
PGM1	HGNC:8905	phosphoglucomutase 1	PGM1-congenital disorder of glycosylation	MONDO:0013968
PGM3	HGNC:8907	phosphoglucomutase 3	immunodeficiency 23	MONDO:0014353
PIGA	HGNC:8957	phosphatidylinositol glycan anchor biosynthesis class A	multiple congenital anomalies-hypotonia-seizures syndrome 2	MONDO:0010466
PIGB	HGNC:8959	phosphatidylinositol glycan anchor biosynthesis class B	developmental and epileptic encephalopathy, 80	MONDO:0032822
PIGC	HGNC:8960	phosphatidylinositol glycan anchor biosynthesis class C	glycosylphosphatidylinositol biosynthesis defect 16	MONDO:0040500
PIGG	HGNC:25985	phosphatidylinositol glycan anchor biosynthesis class G	intellectual disability, autosomal recessive 53	MONDO:0014832
PIGH	HGNC:8964	phosphatidylinositol glycan anchor biosynthesis class H	glycosylphosphatidylinositol biosynthesis defect 17	MONDO:0060724
PIGK	HGNC:8965	phosphatidylinositol glycan anchor biosynthesis class K	neurodevelopmental disorder with hypotonia and cerebellar atrophy, with or without seizures	MONDO:0030037
PIGL	HGNC:8966	phosphatidylinositol glycan anchor biosynthesis class L	CHIME syndrome	MONDO:0010221
PIGM	HGNC:18858	phosphatidylinositol glycan anchor biosynthesis class M	hypercoagulability syndrome due to glycosylphosphatidylinositol deficiency	MONDO:0012465
PIGN	HGNC:8967	phosphatidylinositol glycan anchor biosynthesis class N	multiple congenital anomalies-hypotonia-seizures syndrome 1	MONDO:0013563
PIGO	HGNC:23215	phosphatidylinositol glycan anchor biosynthesis class O	hyperphosphatasia with intellectual disability syndrome 2	MONDO:0013882
PIGP	HGNC:3046	phosphatidylinositol glycan anchor biosynthesis class P	developmental and epileptic encephalopathy, 55	MONDO:0033364
PIGQ	HGNC:14135	phosphatidylinositol glycan anchor biosynthesis class Q	developmental and epileptic encephalopathy, 77	MONDO:0032808
PIGS	HGNC:14937	phosphatidylinositol glycan anchor biosynthesis class S	glycosylphosphatidylinositol biosynthesis defect 18	MONDO:0029140
PIGT	HGNC:14938	phosphatidylinositol glycan anchor biosynthesis class T	multiple congenital anomalies-hypotonia-seizures syndrome 3	MONDO:0014165
PIGV	HGNC:26031	phosphatidylinositol glycan anchor biosynthesis class V	hyperphosphatasia with intellectual disability syndrome 1	MONDO:0009398
PIGW	HGNC:23213	phosphatidylinositol glycan anchor biosynthesis class W	hyperphosphatasia with intellectual disability syndrome 5	MONDO:0014457
PIGY	HGNC:28213	phosphatidylinositol glycan anchor biosynthesis class Y	hyperphosphatasia with intellectual disability syndrome 6	MONDO:0014780
PMM2	HGNC:9115	phosphomannomutase 2	PMM2-congenital disorder of glycosylation	MONDO:0008907
POFUT1	HGNC:14988	protein O-fucosyltransferase 1	Dowling-Degos disease 2	MONDO:0014130
POGLUT1	HGNC:22954	protein O-glucosyltransferase 1	autosomal recessive limb-girdle muscular dystrophy type 2R1	MONDO:0014977
POMK	HGNC:26267	protein O-mannose kinase	limb-girdle muscular dystrophy due to POMK deficiency	MONDO:0014489
POMT1	HGNC:9202	protein O-mannosyltransferase 1	autosomal recessive limb-girdle muscular dystrophy type 2K & muscular dystrophy-dystroglycanopathy (congenital with intellectual disability), type B1 & muscular dystrophy-dystroglycanopathy (congenital with brain and eye anomalies), type A1	MONDO:0012248 & MONDO:0013159 & MONDO:0009364
POMT2	HGNC:19743	protein O-mannosyltransferase 2	autosomal recessive limb-girdle muscular dystrophy type 2N & muscular dystrophy-dystroglycanopathy (congenital with brain and eye anomalies), type A2 & muscular dystrophy-dystroglycanopathy (congenital with intellectual disability), type B2 & muscular dystrophy-dystroglycanopathy (congenital with brain and eye anomalies), type A1	MONDO:0013162 & MONDO:0013154 & MONDO:0013160 & MONDO:0009364
RFT1	HGNC:30220	RFT1 glycolipid translocator homolog	RFT1-congenital disorder of glycosylation	MONDO:0012783
RIPPLY2	HGNC:21390	ripply transcriptional repressor 2	spondylocostal dysostosis 6, autosomal recessive	MONDO:0014694
SEC23B	HGNC:10702	SEC23 homolog B, COPII coat complex component	congenital dyserythropoietic anemia type 2	MONDO:0009134
SLC35A1	HGNC:11021	solute carrier family 35 member A1	SLC35A1-congenital disorder of glycosylation	MONDO:0011342
SLC35A2	HGNC:11022	solute carrier family 35 member A2	SLC35A2-congenital disorder of glycosylation	MONDO:0010478
SLC35A3	HGNC:11023	solute carrier family 35 member A3	SLC35A3-cogenital disorder of glycosylation (autism spectrum disorder - epilepsy - arthrogryposis syndrome)	MONDO:0014248
SLC35C1	HGNC:20197	solute carrier family 35 member C1	leukocyte adhesion deficiency type II	MONDO:0009953
SLC35D1	HGNC:20800	solute carrier family 35 member D1	schneckenbecken dysplasia	MONDO:0010013
SLC37A4	HGNC:4061	solute carrier family 37 member 4	congenital disorder of glycosylation, type Iiw	MONDO:0030437
SLC39A8	HGNC:20862	solute carrier family 39 member 8	SLC39A8-cogenital disorder of glycosylation	MONDO:0014746
SRD5A3	HGNC:25812	steroid 5 alpha-reductase 3	SRD5A3-congenital disorder of glycosylation	MONDO:0012885
SSR4	HGNC:11326	signal sequence receptor subunit 4	SSR4-congenital disorder of glycosylation	MONDO:0010490
ST3GAL5	HGNC:10872	ST3 beta-galactoside alpha-2,3-sialyltransferase 5	GM3 synthase deficiency	MONDO:0018274
STT3A	HGNC:6172	STT3 oligosaccharyltransferase complex catalytic subunit A	STT3A-congenital disorder of glycosylation & congenital disorder of glycosylation, type Iw, autosomal dominant	MONDO:0014270 & MONDO:0859223
STT3B	HGNC:30611	STT3 oligosaccharyltransferase complex catalytic subunit B	STT3B-congenital disorder of glycosylation	MONDO:0014271
STX5	HGNC:11440	syntaxin 5	congenital disorder of glycosylation, type Iiaa	MONDO:0957540
TMEM165	HGNC:30760	transmembrane protein 165	TMEM165-congenital disorder of glycosylation	MONDO:0013870
VMA12	HGNC:18085	vacuolar ATPase assembly factor VMA12	TMEM199-cogenital disorder of glycosylation	MONDO:0014790
VMA22	HGNC:28178	vacuolar ATPase assembly factor VMA22	CCDC115-cogenital disorder of glycosylation	MONDO:0014789
SOURCE: Putman et al., 2024
