# Supplementary material for: Putative role of TMEM165 in congenital cardiomyopathies
Source: Front Mol Neurosci. 2026 Jan 9;18:1692968. doi: 10.3389/fnmol.2025.1692968 (PMC12827658; doi:10.3389/fnmol.2025.1692968)
Supplement: Supplementary file 2 [file Table_2.xlsx]

## Sheet: Table_2S
Table 2S. Causal Genes of Congenital Heart Diseases
Disease Type and Main Features		MONDO:ID	Chromosomal Location	HGNC Gene Symbol	Protein Recommended Name	Other Heart Diseases
Anatomical Defects	Tetralogy of Fallot and/or ventricular septal defect	MONDO:0800476 (HAND2 Related Congenital Heart Defect)	4q34.1	HAND2	heart and neural crest derivatives expressed 2
	Tetralogy of Fallot and/or ventricular septal defect, atrial septal defect and hypoplastic left heart syndrome	MONDO:0800442 (MYH-6 Related Congenital Heart Defects)	14q11.2	MYH6	myosin heavy chain 6	Dilated Cardiomyopathy and Hypertrophic Cardiomyopathy
	Tetralogy of Fallot and/or ventricular septal defect, atrial septal defect and hypoplastic left heart syndrome	MONDO:0800441(NKX2.5 Related Congenital, Conduction And Myopathic Heart Disease)	5q35.1	NKX2-5	NK2 homeobox 5	Dilated Cardiomyopathy
	Tetralogy of Fallot and/or ventricular septal defect, atrial septal defects, hypoplastic left heart syndrome, double-outlet right ventricle, aortic stenosis and coarctation of the aorta	MONDO:0800458 (NR2F2 Related Multiple Congenital Anomalies/Dysmorphic Syndrome)	15q26.2	NR2F2	nuclear receptor subfamily 2 group F member 2
	Tetralogy of Fallot and/or ventricular septal defect, atrial septal defect and patent foramen ovale	MONDO:0005453 (Congenital Heart Disease)	2q24.1	ACVR1	activin A receptor type 1
			2p25.1	ADAM17	ADAM metallopeptidase domain 17
			5q23.3	ADAMTS19	ADAM metallopeptidase with thrombospondin type 1 motif 19
			10q23.31	ANKRD1	ankyrin repeat domain 1	Dilated Cardiomyopathy and Hypertrophic Cardiomyopathy
			10q26.13	ATE1	arginyltransferase 1
			1q21.2	BCL9	BCL9 transcription coactivator
			2p13.3	BMP10	bone morphogenetic protein 10
			2q33.1-q33.2	BMPR2	bone morphogenetic protein receptor type 2
			1p36.22	CASZ1	castor zinc finger 1
			18q12.1	CDH2	cadherin 2	Arrhythmogenic Right Ventricular Cardiomyopathy
			3q27.1	CHRD	chordin
			6q24.1	CITED2	Cbp/p300 interacting transactivator with Glu/Asp rich carboxy-terminal domain 2
			7q21.3	COL1A2	collagen type I alpha 2 chain
			3p25.3	CRELD1	cysteine rich with EGF like domains 1
			3p21.31	CRIPTO	cripto, EGF-CFC family member
			22q11.21	CRKL	CRK like proto-oncogene, adaptor protein
			1q32.1	CSRP1	cysteine and glycine rich protein 1
			10q21.3	CTNNA3	catenin alpha 3	Arrhythmogenic Right Ventricular Cardiomyopathy
			19p13.13	DAND5	DAN domain BMP antagonist family member 5
			11p15.4	DCHS1	dachsous cadherin-related 1
			18q12.1	DTNA	dystrobrevin alpha	Dilated Cardiomyopathy
			11q24.3	ETS1	ETS proto-oncogene 1, transcription factor
			3p25.1	FBLN2	fibulin 2
			10q24.32	FGF8	fibroblast growth factor 8
			1q21.1	FMO5	flavin containing dimethylaniline monoxygenase 5
			16q24.1	FOXL1	forkhead box L1
			3p13	FOXP1	forkhead box P1
			6q22.31	GJA1	gap junction protein alpha 1
			1q21.2	GJA5	gap junction protein alpha 5
			5q33.2	HAND1	heart and neural crest derivatives expressed 1
			8q24.13	HAS2	hyaluronan synthase 2
			1p35.2-p35.1	HDAC1	histone deacetylase 1
			8q21.13	HEY1	hes related family bHLH transcription factor with YRPW motif 1
			6q22.31	HEY2	hes related family bHLH transcription factor with YRPW motif 2
			2p25.1	ID2	inhibitor of DNA binding 2
			5p15.33	IRX4	iroquois homeobox 4
			5q11.1	ISL1	ISL LIM homeobox 1
			17q24.3	KCNJ2	potassium inwardly rectifying channel subfamily J member 2
			12p13.33	KDM5A	lysine demethylase 5A
			5q31.2	KIF20A	kinesin family member 20A
			15q13.3	KLF13	KLF transcription factor 13
			1q42.12	LEFTY2	left-right determination factor 2
			2q31.1	LRP2	LDL receptor related protein 2
			11q21	MAML2	mastermind like transcriptional coactivator 2
			12q24.21	MED13L	mediator complex subunit 13L
			15q26.1	MESP1	mesoderm posterior bHLH transcription factor 1
			11p11.2	MYBPC3	myosin binding protein C3	Dilated Cardiomyopathy, Hypertrophic Cardiomyopathy and Arrhythmogenic Right Ventricular Cardiomyopathy
			14q11.2	MYH7	myosin heavy chain 6	Dilated Cardiomyopathy, Hypertrophic Cardiomyopathy and Arrhythmogenic Right Ventricular Cardiomyopathy
			16p13.11	MYH11	myosin heavy chain 11
			18q23	NFATC1	nuclear factor of activated T cells 1
			20q13.2	NFATC2	nuclear factor of activated T cells 2
			8p21.2	NKX2-6	NK2 homeobox 6
			10p11.22	NRP1	neuropilin 1
			15q25.3	NTRK3	neurotrophic receptor tyrosine kinase 3
			2p24.1	OSR1	odd-skipped related transcription factor 1
			15q26.3	PCSK6	proprotein convertase subtilisin/kexin type 6
			4q12	PDGFRA	platelet derived growth factor receptor alpha
			14q12	PRKD1	protein kinase D1
			1q32.3	PROX1	prospero homeobox 1
			Xp22.13	RAI2	retinoic acid induced 2
			22q12.3	RBFOX2	RNA binding fox-1 homolog 2
			8q24.3	RECQL4	RecQ like helicase 4
			16p11.2	RNF40	ring finger protein 40
			3p12.3	ROBO1	roundabout guidance receptor 1
			2p25.1	ROCK2	Rho associated coiled-coil containing protein kinase 2
			9q34.2	RXRA	retinoid X receptor alpha
			3p22.2	SCN5A	sodium voltage-gated channel alpha subunit 5	Dilated Cardiomyopathy, Arrhythmogenic Right Ventricular Cardiomyopathy and Familial Long QT Syndrome (MONDO:0019171)
			4q31.21	SMAD1	SMAD family member 1
			18q21.1	SMAD2	SMAD family member 2
			18q21.1	SMAD7	SMAD family member 7
			20q13.13	SNAI1	snail family transcriptional repressor 1
			8p23.1	SOX7	SRY-box transcription factor 7
			6p21.1	SRF	serum response factor
			7p14.2	TBX20	T-box transcription factor 20	Dilated Cardiomyopathy
			6q23.2	TCF21	transcription factor 21
			4q32.3	TLL1	tolloid like 1
			4p14	UGDH	UDP-glucose 6-dehydrogenase
			2p15	USP34	ubiquitin specific peptidase 34
			12q22	USP44	ubiquitin specific peptidase 44
			6p21.1	VEGFA	vascular endothelial growth factor A
			9q34.2	WDR5	WD repeat domain 5
			16q24.2	ZFPM1	zinc finger protein, FOG family member 1
	Tetralogy of Fallot and/or ventricular septal defect,atrial septal defect, atrioventricular septal defect, conotruncal heart malformations, bicuspid aortic valve, transposition of the great arteries and persistent truncus arteriosus	MONDO:0100540 (GATA6 Related Congenital Heart Disease With orWithout Pancreatic Agenesis Or Neonatal Diabetes)	18q11.2	GATA6	GATA binding protein 6
	Other	MONDO:0032913 (Congenital Heart Defects, Multiple Types, 7)	5q35.3	FLT4	fms related receptor tyrosine kinase 4
		MONDO:0018997 (Noonan Syndrome)	12p13.31	A2ML1	alpha-2-macroglobulin like 1
			7q34	BRAF	B-Raf proto-oncogene, serine/threonine kinase	Noonan syndrome with multiple lentigines (MONDO:0007893) and Cardiofaciocutaneous Syndrome
			12p12.1	KRAS	KRAS proto-oncogene, GTPase	Cardiofaciocutaneous Syndrome
			22q11.21	LZTR1	leucine zipper like post translational regulator 1
			15q22.31	MAP2K1	mitogen-activated protein kinase kinase 1	Noonan syndrome with multiple lentigines (MONDO:0007893) and Cardiofaciocutaneous Syndrome
			19p13.3	MAP2K2	mitogen-activated protein kinase kinase 2	Cardiofaciocutaneous Syndrome
			3q22.3	MRAS	muscle RAS oncogene homolog
			1p13.2	NRAS	NRAS proto-oncogene, GTPase	Noonan syndrome with multiple lentigines (MONDO:0007893) and Cardiofaciocutaneous Syndrome
			12q24.13	PTPN11	protein tyrosine phosphatase non-receptor type 11	Noonan syndrome with multiple lentigines (MONDO:0007893) and Cardiofaciocutaneous Syndrome
			3p25.2	RAF1	Raf-1 proto-oncogene, serine/threonine kinase	Noonan syndrome with multiple lentigines (MONDO:0007893) and Cardiofaciocutaneous Syndrome
			5q14.3	RASA1	RAS p21 protein activator 1
			3q23	RASA2	RAS p21 protein activator 2
			1q22	RIT1	Ras like without CAAX 1
			19q13.33	RRAS	RAS related
			11p15.2	RRAS2	RAS related 2
			10q25.2	SHOC2	SHOC2 leucine rich repeat scaffold protein	Noonan Syndrome-Like Disorder With Loose Anagen Hair and Cardiofaciocutaneous Syndrome
			2p22.1	SOS1	SOS Ras/Rac guanine nucleotide exchange factor 1
			14q21.3	SOS2	SOS Ras/Rho guanine nucleotide exchange factor 2
		MONDO:0011899 (Noonan Syndrome-Like Disorder With Loose Anagen Hair)	11p15.5	HRAS	HRas proto-oncogene, GTPase
			2p23.2	PPP1CB	protein phosphatase 1 catalytic subunit beta
		MONDO:0100009 (Structural Congenital Heart Disease, Multiple Types - GATA4)	8p23.1	GATA4	GATA binding protein 4
		MONDO:0015280 (Cardiofaciocutaneous Syndrome)	2p22.1	SOS1	SOS Ras/Rac guanine nucleotide exchange factor 1
		MONDO:0030873 (Cardiofacioneurodevelopmental Syndrome)	15q15.1	CCDC32	coiled-coil domain containing 32
		MONDO:0000508 (Syndromic Intellectual Disability)	15q14	MEIS2	Meis homeobox 2
Cardiomyopathy	Hypertrophic	MONDO:0100339 (Friedreich Ataxia)	9q21.11	FXN	frataxin
		MONDO:0012693 (Glycogen Storage Disease Due To Muscle And Heart Glycogen Synthase Deficiency)	19q13.33	GYS1	glycogen synthase 1
	Hypertrophic (variable)	MONDO:0800484 (PRKAG2 Related Cardiomyopathy)	7q36.1	PRKAG2	protein kinase AMP-activated non-catalytic subunit gamma 2
	Hypertrophic / Intrinsic	MONDO:0005045 (Hypertrophic Cardiomyopathy)	10p12	ALPK3	alpha kinase 3
			15q14	ACTC1	actin alpha cardiac muscle 1	Dilated Cardiomyopathy and Arrhythmogenic Right Ventricular Cardiomyopathy
			11p15.5-p15.4	CACNB2	calcium voltage-gated channel auxiliary subunit beta 2
			15q25.3	CALR3	calreticulin 3
			17q23.1	CASQ2	calsequestrin 2
			11p15.1	CSRP3	cysteine and glycine rich protein 3	Dilated Cardiomyopathy
			6p24.3	DSP	desmoplakin	Arrhythmogenic Cardiomyopathy With Wooly Hair And Keratoderma
			18p11.31	FHOD3	formin homology 2 domain containing 3
			20q13.12	JPH2	junctophilin 2	Dilated Cardiomyopathy
			18q12.2	KCNQ1	potassium voltage-gated channel subfamily Q member 1
			19p13.11	KLF10	KLF transcription factor 10
			1p13.1	KLHL24	kelch like family member 24
			1p36.11	MT-TI	mitochondrially encoded tRNA-Ile (AUU/C)
			12q24.11	MYL2	myosin light chain 2	Dilated Cardiomyopathy and Arrhythmogenic Right Ventricular Cardiomyopathy
			3p21.31	MYL3	myosin light chain 3	Dilated Cardiomyopathy and Arrhythmogenic Right Ventricular Cardiomyopathy
			1q42.13	MYLK2	myosin light chain kinase 2
			20q11.21	MYOM1	myomesin 1
			20q13.12	MYOZ2	myozenin 2
			10q21.3	MYPN	myopalladin	Dilated Cardiomyopathy
			1p31.1	NEX	nexilin F-actin binding protein	Dilated Cardiomyopathy
			3q27.1	OBSCN	obscurin, cytoskeletal calmodulin and titin-interacting RhoGEF
			4q35.1	PDLIM3	PDZ and LIM domain 3	Dilated Cardiomyopathy
			10q25.2	RBM20	RNA binding motif protein 20	Dilated Cardiomyopathy
			4q26	RPS6KB1	ribosomal protein S6 kinase B1
			1q43	RYR2	ryanodine receptor 2	Arrhythmogenic Right Ventricular Cardiomyopathy
			17q12	TCAP	titin-cap	Dilated Cardiomyopathy
			12q23.1	TMPO	thymopoietin	Familial Isolated Dilated Cardiomyopathy (MONDO:0700335)
			3p21.1	TNNC1	troponin C1, slow skeletal and cardiac type	Dilated Cardiomyopathy and Arrhythmogenic Right Ventricular Cardiomyopathy
			19q13.42	TNNI3	troponin I3, cardiac type	Dilated Cardiomyopathy and Arrhythmogenic Right Ventricular Cardiomyopathy
			1q32.1	TNNT2	troponin T2, cardiac type	Dilated Cardiomyopathy and Arrhythmogenic Right Ventricular Cardiomyopathy
			8q22.3	TNNC2	troponin C2, fast skeletal type
			15q22.2	TPM1	tropomyosin 1	Dilated Cardiomyopathy and Arrhythmogenic Right Ventricular Cardiomyopathy
			mitochondrial	TRIM63	tripartite motif containing 63
			2q31.2	TTN	titin	Dilated Cardiomyopathy and Arrhythmogenic Right Ventricular Cardiomyopathy
			10q22.2	VCL	vinculin	Dilated Cardiomyopathy
	Intrinsic	MONDO:0000591 (Intrinsic Cardiomyopathy)	1q43	ACTN2	actinin alpha 2
			6q22.31	PLN	phospholamban	Arrhythmogenic Right Ventricular Cardiomyopathy
	Infiltrative	MONDO:0007100 (Familial Amyloid Neuropathy)	18q12.1	TTR	transthyretin
	Restrictive	MONDO:0030266 (Iimmunodeficiency 80 With Or Without Congenital Cardiomyopathy)	10p13	MCM10	minichromosome maintenance 10 replication initiation factor
	Dilated (left and right ventricular and contractile dysfunction)	MONDO:0005021 (Dilated Cardiomyopathy)	12p12.1	ABCC9	ATP binding cassette subfamily C member 9
	Dilated		10q26.11	BAG3	BAG cochaperone 3
			16p11.2	CTF1	cardiotrophin 1
			2q35	DES	desmin	Arrhythmogenic Right Ventricular Cardiomyopathy
			18q12.1	DSG2	desmoglein 2	Arrhythmogenic Right Ventricular Cardiomyopathy
			7q32.1	FLNC	filamin C
			7q21.2	GATAD1	GATA zinc finger domain containing 1
			11p15.4	ILK	integrin linked kinase
			6q21	LAMA4	laminin subunit alpha 4
			10q23.2	LDB3	LIM domain binding 3	Arrhythmogenic Right Ventricular Cardiomyopathy
			1q22	LMNA	lamin A/C
			12q15	LRRC10	leucine rich repeat containing 10
			18q11.2	MIB1	MIB E3 ubiquitin protein ligase 1
			10p12.31	NEBL	nebulette
			1p36.22	NPPA	natriuretic peptide A
			1q42.13	OBSCN	obscurin, cytoskeletal calmodulin and titin-interacting RhoGEF
			12p11.21	PKP2	plakophilin 2	Arrhythmogenic Right Ventricular Cardiomyopathy
			1p36.21	PLEKHM2	pleckstrin homology and RUN domain containing M2
			1p36.32	PRDM16	PR/SET domain 16
			14q24.2	PSEN1	presenilin 1
			1q42.13	PSEN2	presenilin 2
			5q33.2-q33.3	SGCD	sarcoglycan delta
			1p31.1	TNNI3K	TNNI3 interacting kinase
		MONDO:0011541 (Dilated Cardiomyopathy 1J)	6q23.2	EYA4	EYA transcriptional coactivator and phosphatase 4
	Dilated / Arrhythmogenic (right ventricular)	MONDO:0016587 (Arrhythmogenic Right Ventricular Cardiomyopathy)	1q21-q22	LMNA	lamin A/C
			14q24.3	TGFB3	transforming growth factor beta 3
			15q13.1	TJP1	tight junction protein 1
	Arrhythmogenic (right ventricular)	MONDO:0011459 (Arrhythmogenic Right Ventricular Dysplasia 5)	3p25.1	TMEM43	transmembrane protein 43
	Arrhythmogenic (prolonged QT interval)	MONDO:0010979 (Timothy Syndrome)	12p13.33	CACNA1C	calcium voltage-gated channel subunit alpha1 C
	Other	MONDO:0010281 (Danon Disease)	Xq24	LAMP2	lysosomal associated membrane protein 2
		MONDO:0007777 (Hypotaurinemic Retinal Degeneration And Cardiomyopathy)	3p25.1	SLC6A6	solute carrier family 6 member 6
		MONDO:0030866 (Neurodevelopmental Disorder With Cardiomyopathy, Spasticity, And Brain Abnormalities)	12q13.3	SHMT2	serine hydroxymethyltransferase 2
Other Cardiac Dysfunctions	Cutis Laxa	MONDO:0007411 (Cutis Laxa, Autosomal Dominant 1)	7q11.23	ELN	elastin
		MONDO:0013754 (Cutis Laxa, Autosomal Recessive, Type 1B)	11q13.1	EFEMP2	EGF containing fibulin extracellular matrix protein 2
	Arterial Tortuosity	MONDO:0008818 (Arterial Tortuosity Syndrome)	20q13.12	SLC2A10	solute carrier family 2 member 10
SOURCE: Putman et al., 2024
